# Supplementary material for: Pediatric Liver and Transplant Surgery: Results of an International Survey and Expert Consensus Recommendations
Source: J Clin Med. 2023 Apr 30;12(9):3229. doi: 10.3390/jcm12093229 (PMC10179485; doi:10.3390/jcm12093229)
Supplement: Supplementary file 1 [file jcm-12-03229-s001.zip]

Archive with 1 entries (1 files):
- jcm-2287053-supplementary.pdf
